# Supplementary material for: Modulation of growth characteristics and endogenous hormone by cutting intensity in Eleutherococcus giraldii
Source: PLoS One. 2025 Aug 8;20(8):e0327332. doi: 10.1371/journal.pone.0327332 (PMC12334023; doi:10.1371/journal.pone.0327332)
Supplement: S1 Data — (XLSX) [file pone.0327332.s001.xlsx]

## Sheet: Fig 3 Experimental Data 
The values used to build graphs and primary observations
Fig 3A					Fig 3C					Fig 3E
Growth indices	Group				Growth indices	Group				Growth indices	Group
	CK	K1	K2			CK	K1	K2			CK	K1	K2
PH	114	39	90		LCP	16	168	51		NCP	1	5	1
PH	106	48	102		LCP	49	73	90		NCP	2	4	1
PH	81	40	127		LCP	23	17	275		NCP	1	2	8
PH	98	63	130		LCP	11	3	254		NCP	1	1	5
PH	97	43	97		LCP	34	123	128		NCP	4	4	3
Fig 3B					Fig 3D
Growth indices	Group				Growth indices	Group
	CK	K1	K2			CK	K1	K2
LNB	595	65	456		NNB	38	4	23
LNB	465	95	309		NNB	25	4	15
LNB	421	75	805		NNB	22	5	35
LNB	247	107	670		NNB	20	5	28
LNB	499	102	407		NNB	30	4	22

## Sheet: Fig 4 Experimental Data 
The values used to build graphs
Fig 4A		LNB			Fig 4C		NNB
Time	Group				Time	Group
	CK	K1	K2			CK	K1	K2
2025-05-17	155	33	155		2025-05-17	9	4	16
2025-06-05	596	88	656		2025-06-05	29	4	26
2025-06-26	522	96	622		2025-06-26	29	6	28
2025-07-15	444	92	555		2025-07-15	24	5	26
2025-07-31	465	95	456		2025-07-31	25	4	23
Fig 4B		LCP			Fig 4D		NCP
Time	Group				Time	Group
	CK	K1	K2			CK	K1	K2
2025-05-17	53	58	72		2025-05-17	5	4	6
2025-06-05	19	27	89		2025-06-05	1	2	3
2025-06-26	20	62	205		2025-06-26	1	4	6
2025-07-15	49	100	200		2025-07-15	2	4	5
2025-07-31	23	73	128		2025-07-31	1	4	3
Primary observations
Group K2						Group K1						Group CK
Time	Growth indices					Time	Growth indices					Time	Growth indices
	LNB	LCP	NNB	NCP			LNB	LCP	NNB	NCP			LNB	LCP	NNB	NCP
2025-05-17	192	162	14	6		2025-05-17	112	58	7	4		2025-05-17	244	53	21	6
	100	29	3	6			53	105	3	7			73	75	4	6
	155	75	16	3			32	21	4	2			237	14	27	1
	158	72	18	6			33	3	5	2			155	8	8	1
	105	70	20	8			0	204	0	9			115	64	9	5
2025-06-05	656	89	86	3		2025-06-05	226	0	0	0		2025-06-05	791	64	60	4
	315	75	73	2			150	85	81	4			484	48	46	2
	927	215	207	8			69	27	25	2			596	19	18	1
	874	232	224	8			69	2	1	1			267	10	9	1
	498	75	73	2			88	202	195	7			651	0	0	0
2025-06-26	720	106	102	4		2025-06-26	12	250	241	9		2025-06-26	627	64	60	4
	342	120	117	3			68	135	3	6			636	108	103	5
	809	254	245	9			73	25	5	2			395	0	0	0
	801	248	242	6			92	0	4	0			270	0	0	0
	362	254	245	9			84	229	3	10			565	53	48	5
2025-07-15	555	70	25	2		2025-07-15	54	153	4	5		2025-07-15	731	53	45	4
	409	89	21	1			124	101	5	5			444	49	24	2
	856	236	36	8			87	24	7	2			334	22	15	1
	576	291	26	6			109	0	5	0			266	11	21	1
	401	200	26	5			92	100	5	4			623	59	36	5
2025-07-31	456	51	23	1		2025-07-31	65	168	4	5		2025-07-31	595	16	38	1
	309	90	15	1			95	73	4	4			465	49	25	2
	805	275	35	8			75	17	5	2			421	23	22	1
	670	254	28	5			107	3	5	1			247	11	20	1
	407	128	22	3			102	123	4	4			499	34	30	4

## Sheet: Fig 5 Experimental Data 
The values used to build graphs
Fig 5A			IAA					Fig 5C		GA3
Time	Group							Time	Group
	CK	Er±	K1	Er±	K2	Er±			CK	Er±	K1	Er±	K2	Er±
2025-05-17	55.09	12.5	44	6.48	37.78	6.58		2025-05-17	501.73	86.79	471.52	72.06	440.41	72.11
2025-06-05	46.61	6.7	43.47	8.52	48.79	5.81		2025-06-05	454.71	142.15	387.12	79.5	415.08	117.03
2025-06-26	41.57	8.39	40.14	8.64	49.82	17.38		2025-06-26	513.93	105.91	484.82	136.64	505.61	125.13
2025-07-15	43.97	13.96	28.27	7.76	39.6	6.23		2025-07-15	403.57	48.04	301.25	33.98	333.82	46.75
2025-07-31	46.54	12.01	49.13	9.85	58	14.36		2025-07-31	491.19	191.05	497.04	124.88	399.68	103.25
Fig 5B			iPA					Fig 5D		ABA
Time	Group							Time	Group
	CK	Er±	K1	Er±	K2	Er±			CK	Er±	K1	Er±	K2	Er±
2025-05-17	47.01	6.22	48.45	8.41	41.97	5.9		2025-05-17	287.87	40.07	278.31	61.71	237.97	19.09
2025-06-05	36.89	4.84	42.33	5.49	42.13	7.54		2025-06-05	264.76	13.4	255.56	34.76	273.98	38.36
2025-06-26	48.57	6.43	48.83	11.62	55.47	12.38		2025-06-26	335.71	44.09	251.87	52.1	286.74	88.28
2025-07-15	37.68	8.28	30.13	5.92	32.9	3.47		2025-07-15	251.24	64.51	194.68	39.66	241.62	22.63
2025-07-31	63.41	8.91	62.29	12.49	58.07	9.41		2025-07-31	366.77	116.34	451.92	167.53	421.09	86.39
Primary observations
IAA					iPA					GA3					ABA
Time	Group				Time	Group				Time	Group				Time	Group
	CK	K1	K2			CK	K1	K2			CK	K1	K2			CK	K1	K2
2025-05-17	32.94	42.395	37.066		2025-05-17	41.463	52.974	45.793		2025-05-17	345.983	580.148	485.187		2025-05-17	236.988	393.851	237.831
	51.333	39.988	42.395			55.614	52.235	46.427			452.814	511.086	462.526			264.818	263.132	241.204
	64.569	41.535	48.755			40.302	43.047	38.401			582.306	403.176	551.012			250.481	212.531	244.578
	71.789	39.129	27.784			45.793	32.909	32.593			602.809	451.735	328.718			339.033	264.818	197.35
	60.616	42.738	37.066			55.298	50.334	38.718			485.187	367.565	377.277			336.503	220.121	254.698
	49.27	58.209	33.628			43.576	59.205	49.912			541.301	515.402	437.707			299.396	315.419	252.168
2025-06-05	57.464	49.195	40.537		2025-06-05	41.797	33.638	40.364		2025-06-05	617.182	508.864	271.093		2025-06-05	275.146	258.229	239.51
	53.2	40.666	44.155			39.812	37.387	30.109			298.833	449.422	507.543			277.838	244.858	223.466
	37.953	40.537	49.324			35.733	49.074	41.025			396.584	301.475	272.414			246.641	197.617	247.532
	45.835	29.812	56.043			42.458	41.025	38.599			264.489	429.607	559.061			280.512	245.75	298.339
	42.346	42.992	46.481			31.432	46.869	49.074			545.851	325.252	367.523			254.663	273.382	319.732
	42.863	57.594	56.172			30.109	45.987	53.595			605.294	308.08	512.827			253.772	313.492	315.275
2025-06-26	53.408	58.426	45.477		2025-06-26	59.695	54.673	76.017		2025-06-26	706.355	608.819	530.562		2025-06-26	328.738	337.457	221.494
	41.43	41.916	73.155			52.048	69.625	62.092			516.952	600.879	642.843			327.866	249.395	293.862
	34.309	34.47	28.643			43.716	42.233	36.64			446.635	199.39	329.818			349.663	176.155	197.953
	27.996	34.632	30.586			50.793	37.895	49.195			408.074	494.269	386.525			281.655	279.911	203.184
	44.829	33.661	70.565			40.178	35.955	49.081			418.281	524.891	673.465			304.324	264.217	424.647
	47.419	37.708	50.495			44.972	52.619	59.809			587.27	480.66	470.452			422.031	204.056	379.308
2025-07-15	60.535	39.957	42.935		2025-07-15	40.912	31.948	35.703		2025-07-15	448.952	301.462	291.377		2025-07-15	280.395	189.436	249.784
	52.683	24.523	36.708			46	41.76	38.126			442.649	311.546	423.74			248.909	248.909	228.793
	18.566	30.751	32.646			23.59	29.283	33.039			335.498	267.425	327.934			150.079	246.285	241.038
	41.581	35.354	42.664			45.515	27.951	30.374			456.515	254.819	286.334			365.231	154.452	280.395
	54.307	20.191	49.975			29.647	27.345	32.796			354.407	312.807	358.189			224.42	178.067	244.536
	36.166	18.837	32.646			40.428	22.5	27.345			383.401	359.449	315.328			238.414	150.954	205.179
2025-07-31	51.514	65.359	77.293		2025-07-31	68.217	73.275	64.171		2025-07-31	518.851	601.848	601.848		2025-07-31	592.48	497.792	541.833
	31.225	37.193	31.225			63.834	61.642	44.783			496.505	448.622	356.049			381.083	616.702	453.751
	63.21	37.431	51.037			75.129	45.963	56.584			844.455	298.589	311.358			389.891	226.94	301.809
	50.321	48.411	67.268			48.324	69.397	51.864			381.586	400.739	407.124			218.131	246.758	480.175
	30.032	51.514	60.107			55.91	45.963	56.416			206.015	576.31	432.661			330.436	455.953	315.022
	52.947	54.856	61.062			69.06	77.49	74.624			499.698	656.115	289.012			288.597	667.35	433.932

## Sheet: Fig 6 Experimental Data 
The values used to build graphs
Fig 6A			IAA					Fig 6C		GA3
Time	Group							Time	Group
	CK	Er±	K1	Er±	K2	Er±			CK	Er±	K1	Er±	K2	Er±
2025-05-17	51.42	8.88	57.21	9.13	50.36	9.75		2025-05-17	479.61	95.25	583.75	124.89	489.68	46.62
2025-06-05	49.73	4.34	49.04	6.43	51.78	9.86		2025-06-05	520.75	77.25	465.93	56.51	461.31	103.23
2025-06-26	49.74	18.56	62.96	12	47.2	14.13		2025-06-26	522.62	42.26	671.88	232.18	532.64	129.11
2025-07-15	45.01	6.05	40.68	14.04	50.02	13.55		2025-07-15	444.12	47.27	391.6	95.88	439.92	82.89
2025-07-31	65.08	13.6	46.38	14.34	56.69	15.31		2025-07-31	696.02	177.65	493.31	132.99	457.14	153.96
Fig 6B			iPA					Fig 6D		ABA
Time	Group							Time	Group
	CK	Er±	K1	Er±	K2	Er±			CK	Er±	K1	Er±	K2	Er±
2025-05-17	47.38	8.85	58.5	10.73	49.42	9.37		2025-05-17	303.75	63.19	333.55	66.77	287.59	60.93
2025-06-05	41.67	2.96	45.51	6.26	43.43	5.69		2025-06-05	295.07	40.96	300.72	31.75	278.28	45.31
2025-06-26	54.31	8.53	59.62	8.47	52.11	7.47		2025-06-26	368.7	87.63	354.9	74.66	324.67	95.45
2025-07-15	37.44	5.88	36.55	6.44	38.03	5.63		2025-07-15	268.59	24.99	230.4	42.75	254.01	24.77
2025-07-31	82.18	13.37	58.78	9.27	63.5	14.5		2025-07-31	467.7	181.06	439.8	93.3	431	68.65
Primary observations
IAA					iPA					GA3					ABA
Time	Group				Time	Group				Time	Group				Time	Group
	CK	K1	K2			CK	K1	K2			CK	K1	K2			CK	K1	K2
2025-05-17	60.959	58.209	54.943		2025-05-17	60.472	61	38.929		2025-05-17	608.205	473.317	449.577		2025-05-17	382.044	325.539	246.265
	38.441	41.191	56.318			34.388	37.134	63.112			404.255	391.306	503.532			219.277	194.82	308.672
	51.849	53.568	44.457			54.136	55.403	47.589			399.938	593.097	453.893			286.745	374.459	278.312
	59.584	60.616	31.221			46.321	63.429	37.556			609.284	689.137	435.549			344.936	404.814	190.603
	57.006	57.693	55.631			50.229	71.983	58.571			471.159	589.86	535.905			360.117	344.093	387.104
	40.676	71.961	59.584			38.718	62.056	50.757			384.831	765.753	559.645			229.398	357.587	314.576
2025-06-05	44.026	46.869	47.903		2025-06-05	36.174	51.059	42.238		2025-06-05	448.101	544.53	281.661		2025-06-05	238.619	344.69	219.901
	55.526	43.251	54.363			39.702	37.938	39.702			663.416	478.483	559.061			366.082	315.275	314.384
	44.931	47.515	35.369			44.002	40.584	36.174			516.79	420.361	465.273			261.794	314.384	227.923
	48.161	47.773	55.785			44.002	43.892	53.374			459.989	370.165	382.053			319.732	292.991	327.754
	53.717	63.021	68.189			41.687	56.241	41.025			461.31	478.483	581.517			299.231	296.557	324.189
	52.037	45.835	49.065			44.443	43.341	48.082			574.912	503.581	498.297			284.969	240.402	255.555
2025-06-26	31.233	48.552	31.395		2025-06-26	49.195	56.385	40.635		2025-06-26	511.282	437.562	470.452		2025-06-26	282.527	237.188	226.725
	87.399	78.658	35.28			66.201	63.005	45.885			489.733	962.673	474.989			517.94	424.647	264.217
	52.599	59.073	44.991			64.717	45.086	54.559			462.513	477.257	345.696			362.742	426.39	263.345
	37.87	54.703	50.656			44.744	73.506	56.043			553.245	529.428	750.587			367.973	275.552	443.828
	51.951	56.807	75.259			55.016	58.44	64.032			592.94	604.282	633.77			426.39	353.151	470.857
	37.384	79.953	45.639			45.999	61.293	51.478			526.026	1020.07	520.355			254.626	412.44	279.039
2025-07-15	48.35	29.668	60.535		2025-07-15	39.338	25.286	40.67		2025-07-15	413.655	421.219	417.437		2025-07-15	245.411	244.536	247.16
	39.144	62.701	25.877			40.912	34.25	30.495			517.024	480.467	293.898			261.154	144.832	219.173
	54.849	41.04	56.473			25.528	33.523	33.16			447.691	380.879	388.443			254.157	255.906	226.17
	41.852	19.649	57.015			44.304	39.701	40.791			486.77	282.553	495.594			313.63	227.919	278.646
	37.52	52.141	37.52			36.067	45.152	35.582			426.261	261.122	530.891			247.16	226.17	272.523
	48.35	38.874	62.701			38.49	41.397	47.454			373.316	523.327	513.242			290.015	283.019	280.395
2025-07-31	69.894	48.411	63.926		2025-07-31	71.083	73.106	71.758		2025-07-31	684.845	605.04	327.319		2025-07-31	673.956	334.84	464.761
	38.147	45.07	37.193			64.171	46.975	55.067			499.698	486.929	502.89			288.597	343.648	508.802
	72.758	76.339	46.74			103.452	65.183	40.906			828.494	684.845	384.778			695.976	574.863	433.932
	72.758	34.09	46.502			76.647	57.765	66.7			477.352	269.859	611.425			268.779	372.275	484.579
	78.964	39.58	61.778			94.011	47.818	58.945			697.614	502.89	241.129			559.449	517.61	301.809
	57.959	34.806	83.977			83.727	61.811	87.605			988.104	410.316	675.269			319.426	495.59	392.093

## Sheet: Fig 7 Experimental Data 
Primary observations
PH	LNB	NNB	NCP	LCP	TL IAA	TL iPA	TL GA3	TL ABA	LL IAA	LL iPA	LL GA3	LL ABA
100	244	21	6	53	32.94	41.46	345.98	236.99	60.96	60.47	608.21	382.04
98	73	4	6	75	51.33	55.61	452.81	264.82	38.44	34.39	404.26	219.28
62	237	27	1	14	64.57	40.3	582.31	250.48	51.85	54.14	399.94	286.75
80	155	8	1	8	71.79	45.79	602.81	339.03	59.58	46.32	609.28	344.94
92	115	9	5	64	60.62	55.3	485.19	336.5	57.01	50.23	471.16	360.12
/	/	/	/	/	49.27	43.58	541.3	299.4	40.68	38.72	384.83	229.4
114	791	46	4	64	57.46	41.8	617.18	275.15	44.03	36.17	448.1	238.62
100	484	25	2	48	53.2	39.81	298.83	277.84	55.53	39.7	663.42	366.08
80	596	29	1	19	37.95	35.73	396.58	246.64	44.93	44	516.79	261.79
95	267	23	1	10	45.84	42.46	264.49	280.51	48.16	44	459.99	319.73
89	651	39	0	0	42.35	31.43	545.85	254.66	53.72	41.69	461.31	299.23
/	/	/	/	/	42.86	30.11	605.29	253.77	52.04	44.44	574.91	284.97
113	781	46	4	51	53.41	59.7	706.36	328.74	31.23	49.2	511.28	282.53
100	522	29	0	0	41.43	52.05	516.95	327.87	87.4	66.2	489.73	517.94
78	394	22	1	20	34.31	43.72	446.64	349.66	52.6	64.72	462.51	362.74
102	242	20	0	0	28	50.79	408.07	281.66	37.87	44.74	553.25	367.97
95	532	33	5	96	44.83	40.18	418.28	304.32	51.95	55.02	592.94	426.39
/	/	/	/	/	47.42	44.97	587.27	422.03	37.38	46	526.03	254.63
112	731	45	4	53	60.54	40.91	448.95	280.4	48.35	39.34	413.66	245.41
100	444	24	2	49	52.68	46	442.65	248.91	39.14	40.91	517.02	261.15
81	334	15	1	22	18.57	23.59	335.5	150.08	54.85	25.53	447.69	254.16
100	266	21	1	11	41.58	45.52	456.52	365.23	41.85	44.3	486.77	313.63
96	623	36	5	59	54.31	29.65	354.41	224.42	37.52	36.07	426.26	247.16
/	/	/	/	/	36.17	40.43	383.4	238.41	48.35	38.49	373.32	290.02
114	595	38	1	16	51.51	68.22	518.85	592.48	69.89	71.08	684.85	673.96
106	465	25	2	49	31.23	63.83	496.51	381.08	38.15	64.17	499.7	288.6
81	421	22	1	23	63.21	75.13	844.46	389.89	72.76	103.45	828.49	695.98
98	247	20	1	11	50.32	48.32	381.59	218.13	72.76	76.65	477.35	268.78
97	499	30	4	34	30.03	55.91	206.02	330.44	78.96	94.01	697.61	559.45
/	/	/	/	/	52.95	69.06	499.7	288.6	57.96	83.73	988.1	319.43
22	112	7	4	58	42.4	52.97	580.15	393.85	58.21	61	473.32	325.54
40	53	3	7	105	39.99	52.24	511.09	263.13	41.19	37.13	391.31	194.82
33	32	4	2	21	41.54	43.05	403.18	212.53	53.57	55.4	593.1	374.46
35	33	5	2	3	39.13	32.91	451.74	264.82	60.62	63.43	689.14	404.81
43	0	0	9	204	42.74	50.33	367.57	220.12	57.69	71.98	589.86	344.09
/	/	/	/	/	58.21	59.21	515.4	315.42	71.96	62.06	765.75	357.59
37	226	9	0	0	49.2	33.64	508.86	258.23	46.87	51.06	544.53	344.69
44	150	2	4	85	40.67	37.39	449.42	244.86	43.25	37.94	478.48	315.28
41	69	5	2	27	40.54	49.07	301.48	197.62	47.52	40.58	420.36	314.38
56	69	4	1	2	29.81	41.03	429.61	245.75	47.77	43.89	370.17	292.99
49	88	3	7	202	42.99	46.87	325.25	273.38	63.02	56.24	478.48	296.56
/	/	/	/	/	57.59	45.99	308.08	313.49	45.84	43.34	503.58	240.4
36	96	6	4	131	58.43	54.67	608.82	337.46	48.55	56.39	437.56	237.19
45	149	6	4	62	41.92	69.63	600.88	249.4	78.66	63.01	962.67	424.65
43	78	6	1	19	34.47	42.23	199.39	176.16	59.07	45.09	477.26	426.39
60	97	4	1	3	34.63	37.9	494.27	279.91	54.7	73.51	529.43	275.55
45	89	4	7	198	33.66	35.96	524.89	264.22	56.81	58.44	604.28	353.15
/	/	/	/	/	37.71	52.62	480.66	204.06	79.95	61.29	1020.07	412.44
60	54	4	5	153	39.96	31.95	301.46	189.44	29.67	25.29	421.22	244.54
46	124	5	5	101	24.52	41.76	311.55	248.91	62.7	34.25	480.47	144.83
44	87	7	2	24	30.75	29.28	267.43	246.29	41.04	33.52	380.88	255.91
60	109	5	0	0	35.35	27.95	254.82	154.45	19.65	39.7	282.55	227.92
44	92	5	4	100	20.19	27.35	312.81	178.07	52.14	45.15	261.12	226.17
/	/	/	/	/	18.84	22.5	359.45	150.95	38.87	41.4	523.33	283.02
39	65	4	5	168	65.36	73.28	601.85	497.79	48.41	73.11	605.04	334.84
48	95	4	4	73	37.19	61.64	448.62	616.7	45.07	46.98	486.93	343.65
40	75	5	2	17	37.43	45.96	298.59	226.94	76.34	65.18	684.85	574.86
63	107	5	1	3	48.41	69.4	400.74	246.76	34.09	57.77	269.86	372.28
43	102	4	4	123	51.51	45.96	576.31	455.95	39.58	47.82	502.89	517.61
/	/	/	/	/	54.86	77.49	656.12	667.35	34.81	61.81	410.32	495.59
79	192	14	6	162	37.07	45.79	485.19	237.83	54.94	38.93	449.58	246.27
95	100	3	6	29	42.4	46.43	462.53	241.2	56.32	63.11	503.53	308.67
105	155	16	3	75	48.76	38.4	551.01	244.58	44.46	47.59	453.89	278.31
94	158	18	6	72	27.78	32.59	328.72	197.35	31.22	37.56	435.55	190.6
79	105	20	8	70	37.07	38.72	377.28	254.7	55.63	58.57	535.91	387.1
/	/	/	/	/	33.63	49.91	437.71	252.17	59.58	50.76	559.65	314.58
90	656	26	3	89	40.54	40.36	271.09	239.51	47.9	42.24	281.66	219.9
94	315	14	2	75	44.16	30.11	507.54	223.47	54.36	39.7	559.06	314.38
123	927	34	8	215	49.32	41.03	272.41	247.53	35.37	36.17	465.27	227.92
125	874	34	8	232	56.04	38.6	559.06	298.34	55.79	53.37	382.05	327.75
93	498	26	2	75	46.48	49.07	367.52	319.73	68.19	41.03	581.52	324.19
/	/	/	/	/	56.17	53.6	512.83	315.28	49.07	48.08	498.3	255.56
93	711	31	2	52	45.48	76.02	530.56	221.49	31.4	40.64	470.45	226.73
102	463	21	0	0	73.16	62.09	642.84	293.86	35.28	45.89	474.99	264.22
123	622	28	7	246	28.64	36.64	329.82	197.95	44.99	54.56	345.7	263.35
128	712	32	8	367	30.59	49.2	386.53	203.18	50.66	56.04	750.59	443.83
98	425	26	6	205	70.57	49.08	673.47	424.65	75.26	64.03	633.77	470.86
/	/	/	/	/	50.5	59.81	470.45	379.31	45.64	51.48	520.36	279.04
90	555	25	2	70	42.94	35.7	291.38	249.78	60.54	40.67	417.44	247.16
99	409	21	1	89	36.71	38.13	423.74	228.79	25.88	30.5	293.9	219.17
128	856	36	8	236	32.65	33.04	327.93	241.04	56.47	33.16	388.44	226.17
126	576	26	6	291	42.66	30.37	286.33	280.4	57.02	40.79	495.59	278.65
103	401	26	5	200	49.98	32.8	358.19	244.54	37.52	35.58	530.89	272.52
/	/	/	/	/	32.65	27.35	315.33	205.18	62.7	47.45	513.24	280.4
90	456	23	1	51	77.29	64.17	601.85	541.83	63.93	71.76	327.32	464.76
102	309	15	1	90	31.23	44.78	356.05	453.75	37.19	55.07	502.89	508.8
127	805	35	8	275	51.04	56.58	311.36	301.81	46.74	40.91	384.78	433.93
130	670	28	5	254	67.27	51.86	407.12	480.18	46.5	66.7	611.43	484.58
97	407	22	3	128	60.11	56.42	432.66	315.02	61.78	58.95	241.13	301.81
/	/	/	/	/	61.06	74.62	289.01	433.93	83.98	87.61	675.27	392.09
